# Supplementary material for: Varieties of trust in preschoolers’ learning and practical decisions
Source: PLoS One. 2018 Aug 20;13(8):e0202506. doi: 10.1371/journal.pone.0202506 (PMC6101396; doi:10.1371/journal.pone.0202506)
Supplement: S1 Dataset — (XLSX) [file pone.0202506.s003.xlsx]

## Sheet: Sheet1
Subject	Condition	SpeaksFirst	OrderAorB	AgeMonths	AgeYear	Gender	Mood1	Familiar_like_1	Neutral_like_1	Ask1	Endorse1	Ask2	Endorse2	ResAlloc1	Ask3	Endorse3	Ask4	Endorse4	ResAlloc2	Ask5	Endorse5	Ask6	Endorse6	ResAlloc3	Familiar_like_2	Neutral_like_2	Mood2	WaitTime
4	1	1	1	46.2	3	0	5	1	6	1	1	0	1	0	1	0	1	0	1	0	0	1	0	0	3	1	4	900
5	1	1	1	50.2	4	0	6	1	2	1	1	0	1	0	1	1	0	0	0	0	0	1	1	1	1	6	6	900
6	1	1	1	55.8	4	1	4	2	1	1	1	1	1	1	0	1	1	1	1	1	1	1	1	1	1	3	6	900
7	1	1	1	58.1	4	0	6	3	2	1	1	0	0	1	0	0	0	0	1	0	0	1	0	1	3	4	5	900
8	2	1	1	36.9	3	0	6	1	1	1	1	1	1	1	1	1	1	1	1	1	1	1	1	1	1	1	6	70
10	2	1	1	46.2	3	1	6	3	1	0	0	1	1	1	1	0	1	1	0	1	0	0	1	0	2	1	5	0
11	2	1	1	56.2	4	0	6	6	6	1	0	1	1	1	1	1	1	0	1	1	1	1	1	1	1	6	6	248
12	2	1	1	57.6	4	0	4	3	6	1	0	1	0	1	1	1	1	0	1	0	1	1	0	0	1	4	1	772
13	3	1	1	58.6	4	0	4	1	4	1	0	1	0	1	1	1	0	1	1	1	0	0	1	1	1	6	3	466
14	3	1	1	48.8	4	0	6	1	3	0	1	0	1	0	0	0	1	0	1	1	1	0	0	1	1	6	6	58
15	2	1	1	57.6	4	1		1	3	1	1	0	0	0	1	1	0	0	0	1	1	1	1	1	1	3	6	900
16	3	1	1	52.7	4	1	3	1	2	0	1	1	1	1	1	1	0	0	0	0	0	1	0	1	5	3	3	900
18	2	1	2	56.3	4	1	6	2	5	1	1	0	0	0	1	0	1	1	1	1	0	1	1	1	3	6	3	37
19	3	1	2	49.1	4	1	6	2	1	0	1	0	1	0	1	1	1	1	0	1	0	0	1	1	2	1	4	8
20	3	1	1	47.6	3	1	5	3	6	0	1	0	0	0	0	0	1	1	0	0	0	0	1	0	1	6	5	900
21	1	1	2	48.2	4	1	6	6	3	0	1	1	0	1	1	1	0	0	1	1	1	0	0	0	6	5	6	900
22	2	1	1	37.9	3	0	6	3	6	1	1	1	1	0	0	0	0	0	1	0	0	1	1	1	2	1	4	900
23	3	1	2	55.6	4	1	6	6	6	0	0	1	1	0	0	0	1	1	0	1	1	0	1	0	6	1	6	13
24	3	1	1	43	3	0	2	1	2	0	0	1	0	0	1	0	0	0	0	1	1	1	1	1	2	1	4	22
25	1	1	2	59.3	4	1	6	1	6	0	0	1	1	1	1	1	1	1	1	1	1	0	1	1	1	6	6	590
26	2	1	2	52.7	4	1	6	1	4	1	1	0	0	1	1	1	1	1	1	0	0	0	0	1	1	6	6	558
27	3	1	2	49.1	4	0	6	1	3	1	1	1	1	0	1	0	1	0	1	1	1	1	0	1	1	3	6	11
28	1	1	1	41.7	3	1	6	6	6	1	1	1	1	1	0	0	0	0	1	0	0	0	0	1	1	6	6	900
29	2	1	2	41.9	3	1	1	6	6	1	1	1	1	1	1	0	1	0	1	1	1	1	0	1	6	6	6	94
30	3	1	1	43.7	3	1	5	1	2	1	1	0	0	0	1	1	0	1	0	0	0	1	1	1	1	1	6	346
31	1	1	2	48.9	4	0	6	2	1	0	0	1	1	0	1	1	1	1	1	0	0	1	1	1	2	1	6	900
32	2	1	2	57.8	4	0	2	1	1	0	1	0	1	1	1	0	1	1	0	1	0	0	1	1	1	1	3	900
33	3	0	1	48.3	4	0	6	1	2	1	1	0	0	0	0	0	0	0	1	1	1	0	0	1	2	1	6	900
34	2	0	1	58.3	4	1	3	3	2	1	1	0	1	1	0	0	1	1	0	0	0	1	1	1	2	2	3	845
35	3	0	1	39.1	3	0	6	1	2	1	1	0	1	0	1	1	0	0	1	0	1	1	0	1	1	1	4	26
36	2	1	2	51.7	4	1	6	3	6	1	1	0	1	1	1	1	0	0	0	1	1	0	1	0	1	1	6	20
37	3	1	2	38.9	3	1	6	1	1	0	0	0	1	0	0	1	0	0	0	0	1	0	0	1	1	5	1	393
38	2	0	1	52.4	4	1	6	1	2	1	0	1	1	1	1	0	0	0	0	1	1	1	1	1	1	2	6	900
39	3	0	1	55.1	4	0	6	1	6	0	1	1	0	1	1	0	0	1	0	0	1	1	0	1	1	1	6	703
40	3	0	1	51.3	4	0	6			1	0	0	1	0	0	0	0	1	1	1	0	1	0	0	1	4	6	102
41	2	1	2	46.2	3	1	6	1	6	1	0	0	0	0	1	1	0	0	0	0	0	0	1	1	5	1	4	900
42	3	0	1	46.3	3	0	6	1	2	1	0	0	1	0	0	0	1	1	1	1	0	0	1	1	1	3	6	900
43	2	0	1	46.1	3	0	5	1	2	0	1	0	1	0	1	1	0	0	1	0	0	0	0	1	2	1	6	900
44	1	1	2	56.3	4	0	4	1	3	1	1	0	1	0	1	1	1	1	1	1	0	0	1	1	4	4	6	900
45	1	0	2	54.3	4	1	5	1	4	1	1	0	1	1	0	0	1	1	0	1	1	0	0	1	1	5	6	900
46	1	0	1	52.6	4	1	6	1	6	1	1	0	1	1	1	1	1	1	1	0	0	1	1	1	1	3	6	900
47	1	0	1	50.7	4	0	6	1	2	0	1	1	1	1	0	0	1	0	1	1	1	0	0	1	3	1	4	900
48	1	0	2	59.6	4	0	6	1	1	1	1	0	0	0	0	0	1	1	1	1	1	0	0	0	1	1	6	900
49	2	0	2	54.8	4	1	6	1	3	0	1	1	0	1	0	1	0	0	0	1	1	0	0	0	6	5	2	900
50	1	0	2	52.9	4	0	3	2	2	1	0	0	0	0	1	1	0	0	1	0	0	0	0	0	3	1	5	900
51	3	0	2	48.2	4	1	6	1	1	0	1	0	1	0	1	1	1	1	1	1	1	0	0	1	1	1	6	900
52	1	0	1	57.4	4	1	6	1	2	1	1	1	1	0	0	0	1	0	0	0	1	1	0	1	1	1	2	900
53	1	1	2	37.5	3	1	2	4	1	0	0	1	1	1	1	0	0	1	1	1	1	1	1	1	1	6	2	22
54	2	0	1	48.6	4	0	5	1	1	1	1	1	1	0	1	0	1	1	0	1	0	1	1	0	1	1	6	900
55	1	1	2	44.2	3	0	6	2	1	1	1	1	1	0	1	1	1	1	1	1	1	1	1	1	1	6	6	900
57	2	0	2	58	4	0	6	1	2	0	0	1	1	0	0	0	1	1	1	1	0	1	0	0	3	1	6	900
58	1	1	2	41.5	3	1	6	3	2	1	1	0	0	1	0	1	1	1	1	1	1	1	0	1	2	3	6	750
59	1	1	1	42.4	3	0	6	1	2	1	0	0	1	0	1	0	0	1	1	1	1	0	1	0	3	2	6	900
61	3	0	2	49.5	4	0	6	1	2	0	0	1	1	1	0	0	1	1	1	0	0	1	1	0	1	1	6	137
62	2	0	1	44.4	3	0	6	6	5	0	0	0	0	0	0	0	0	0	0	0	0	0	0	0	6	6	1	18
63	1	0	1	43.1	3	0	4	1	2	0	0	1	0	1	0	0	0	1	0	0	0	1	0	1	1	3	6	900
64	2	0	2	53.4	4	0	5	2	1	1	1	0	1	1	0	1	1	1	0	0	0	1	1	1	1	2	6	739
65	3	0	1	53.4	4	1	6	1	6	1	1	0	1	1	1	0	0	0	1	0	0	1	0	0	1	6	6	0
66	1	1	2	41.9	3	1	6	3	1	0	0	1	1	1	0	1	1	1	1	1	0	1	1	1	3	2	4	0
67	3	0	2	48.2	4	1	6	2	1	1	1	0	0	1	0	1	0	0	0	1	1	0	0	1	1	2	6	900
68	3	0	1	42.9	3	1		4	5	1	0	0	0	0	0	0	1	1	1	0	0	0	0	0	1	6		780
69	2	0	1	46.7	3	1	5	1	2	1	0	1	1	0	1	1	0	0	0	1	0	0	0	1	6	1	4	430
72	3	1	2	46.4	3	0	5	2	1	0	1	1	1	0	1	1	0	1	1	1	1	0	1	1	2	1	4	32
73	1	0	1	45.9	3	1	6	2	3	1	0	0	1	1	1	0	1	1	1	1	0	0	1	1	2	1	6	130
74	2	1	2	40.7	3	0	6	3	2	0	1	0	1	0	0	1	0	1	1	0	1	0	0	0	1	2	6	7
75	3	1	2	45.5	3	1	6	2	1	1	1	1	1	0	0	1	1	1	1	1	0	0	1	0	2	1	4	402
76	1	0	1	46.7	3	0	5	1	6	1	1	0	0	1	0	0	0	0	1	0	0	0	0	1	1	6	6	4
77	2	0	2	45.3	3	1	2	2	1	0	0	0	0	0	1	1	0	0	1	1	1	1	1	0	1	2	2	900
78	3	0	2	44.9	3	0	6	2	2	0	0	0	0	0	1	1	1	1	0	1	1	0	1	0	1	1	6	900
79	1	0	2	46.6	3	1	6	1	6	1	0	1	1	1	0	1	0	0	0	1	1	0	0	0	1	1	4	900
82	2	0	2	42.9	3	0	6	6	1	0	0	0	0	0	0	0	0	0	0	1	0	0	0	0	6	1	4	25
84	3	0	2	40.4	3	0	6	2	1	0	0	0	0	1	0	0	1	1	1	0	1	0	0	0	1	4	2	16
85	2	0	2	47.5	3	1	6	2	1	1	0	0	1	1	0	0	1	1	0	1	1	1	1	0	2	4	6	504
86	3	0	2	40.9	3	1	5	2	1		1	1	1	0	1	0	0	0	0	0	0	0	0	1	1	2	1	30
87	1	0	2	40.2	3	0	3	3	2	1	0	1	0	0	0	0	0	1	1	1	1	1	1	1	6	5	4	645
